# Supplementary material for: Clinical effectiveness of rehabilitation in ambulatory care for patients with persisting symptoms after COVID-19: a systematic review
Source: BMC Infect Dis. 2023 Jun 21;23:419. doi: 10.1186/s12879-023-08374-x (PMC10283248; doi:10.1186/s12879-023-08374-x)
Supplement: Supplementary file 2 — Additional file 2. [file 12879_2023_8374_MOESM2_ESM.xlsx]

## Sheet: Title
Clinical effectiveness of rehabilitation in ambulatory care for patients with persisting symptoms after COVID-19: a systematic review (Additional File 2)
Results of the risk of bias assessment

## Sheet: Cohort
RoB tool: CASP cohort study checklist
Question	Abdelalim 2021	Ahmed 2021	Albu 2021	Babliuk 2022	Barbara 2022	Betschart 2021	Bouteleux 2021	Cahalan 2022	Dalbosco-Salas 2021	Daynes 2021	Denis 2021	Everaerts 2021	Gloeckl 2021	Gobbi 2021	Hameed 2021	Hayden 2021	Heald 2022	Kireyev 2022	Kokhan 2021	LeBon 2021	Martin 2021	Nopp 2022	Putrino 2021	Robbins 2021	Sathyamoorthy 2022	Stavrou 2021	Vandersteen 2022
Did the study address a clearly focussed issue?	Yes	Yes	Yes	Yes	Yes	Yes	Yes	Yes	Yes	Yes	Yes	Yes	Yes	Yes	Yes	Yes	Yes	Yes	Yes	Yes	Yes	Yes	Yes	Yes	Yes	Yes	Yes
Was the cohort recruited in an acceptable way?	Can't Tell	No	Yes	Yes	Yes	Can't Tell	Yes	Yes	Can't Tell	Yes	Yes	Can't Tell	Yes	Yes	Can't Tell	Yes	Yes	No	No	No	Yes	Yes	Can't Tell	Yes	Yes	Yes	Yes
Was the exposure accurately measured to minimise bias?	Yes	Yes	Yes	Yes	Yes	Yes	Yes	Yes	Yes	Yes	Yes	Yes	Yes	Yes	Yes	Yes	Yes	Can't Tell	Yes	Yes	Yes	Yes	Yes	Yes	Can't Tell	Yes	Yes
Was the outcome accurately measured to minimise bias?	Yes	Yes	Yes	Yes	Can't Tell	Yes	Yes	Yes	Yes	Yes	Yes	Yes	Yes	Yes	Yes	Yes	Yes	Yes	Yes	Yes	Yes	Yes	Yes	Yes	Yes	Yes	Yes
Have the authors identified all important confounding factors?	Yes	Yes	Yes	Can't Tell	Yes	Yes	Yes	Yes	Yes	Yes	No	Yes	Yes	Yes	Yes	Yes	Yes	Can't Tell	Yes	No	Yes	Yes	Yes	Yes	Yes	Yes	Yes
Have they taken account of the confounding factors in the design and/or analysis?	Yes	Yes	No	Yes	No	No	No	No	Yes	No	Yes	Yes	Yes	Yes	No	Yes	Yes	Can't Tell	No	Yes	No	No	No	No	Yes	No	Yes
Was the follow up of subjects complete enough?	Yes	Can't Tell	Yes	Yes	Can't Tell	Yes	Yes	Yes	Yes	Yes	Yes	Yes	Yes	Can't Tell	Yes	Yes	Yes	Can't Tell	Can't Tell	Yes	Yes	Yes	Yes	Yes	Yes	Yes	Yes
Was the follow up of subjects long enough?	Yes	No	Yes	No	Yes	Yes	Yes	Yes	Yes	Yes	Can't Tell	Yes	No	No	No	No	Yes	No	No	Yes	Yes	Yes	Yes	No	Can't Tell	Yes	Yes
Comments
Score	7/8	5/8	7/8	6/8	5/8	6/8	7/8	7/8	7/8	7/8	6/8	7/8	7/8	6/8	5/8	7/8	8/8	2/8	4/8	6/8	7/8	7/8	6/8	6/8	6/8	7/8	8/8

## Sheet: RCT
RoB tool: Cochrane RoB 2.0
Question	D'Ascanio 2021	Di Stadio 2022	Fan 2021	Hawkins 2022	Li 2021	Liu 2020	Philip 2022	Pires 2022	Nambi 2021	Rathi 2021	Scaturro 2022	Shogenova 2021	Srinivasan 2021
Outcome	Sniffin score (change over time CG vs IG)	Sensory function	PCL-C mean (post-intervention)	Fatigue	6 MWT (adj difference in change between groups)	Respiratory function (FEV1 post treatment)	Quality of life	Sensory function	Hand grip strength (at 6 months)	CFQ-11 (proportion pts resolution of fatigue) on day 14	perceived musculoskeletal pain and degree of dyspnea	Physical capacity	FVC (post mean)
1.1	Y	Y	PY	Y	Y	Y	Y	NI	Y	Y	Y	Y	Y
1.2	NI	PY	NI	Y	Y	PN	PY	NI	Y	Y	NI	NI	NI
1.3	Y	PN	N	N	N	N	N	N	N	N	N	PY	NI
1.0 algorithm result	High	Low	Some concerns	Low	Low	High	Low	Some concerns	Low	Low	Some concerns	High	Some concerns
1.0 assessor's judgement	High	Low	Some concerns	Low	Low	High	Low	Some concerns	Low	Low	Some concerns	High	Some concerns
2.1	Y	N	NI	N	Y	Y	Y	PY	PY	N	PY	PY	PY
2.2	Y	N	PY	N	Y	Y	Y	NI	Y	N	PY	PY	PY
2.3	N	NA	PN	NA	N	PN	PN	N	PN	NA	NI	PN	PN
2.4	NA	NA	NA	NA	NA	NA	NA	NA	NA	NA	NA	NA	NA
2.5	NA	NA	NA	NA	NA	NA	NA	NA	NA	NA	NA	NA	NA
2.6	NI	PY	PY	Y	Y	PY	Y	PY	PY	Y	PY	PY	NI
2.7	PY	NA	NA	NA	NA	NA	NA	NA	NA	NA	NA	NA	PN
2.0 algorithm result	High	Low	Low	Low	Low	Low	Low	Low	Low	Low	Some concerns	Low	Some concerns
2.0 assessor's judgement	High	Low	Low	Low	Low	Low	Low	Low	Low	Low	Some concerns	Low	Some concerns
3.1	PY	Y	Y	Y	Y	PY	N	Y	PY	Y	PY	Y	NI
3.2	NA	NA	NA	NA	NA	NA	PN	NA	NA	NA	NA	NA	PN
3.3	NA	NA	NA	NA	NA	NA	PY	NA	NA	NA	NA	NA	NI
3.4	NA	NA	NA	NA	NA	NA	PY	NA	NA	NA	NA	NA	NI
3.0 algorithm result	Low	Low	Low	Low	Low	Low	High	Low	Low	Low	Low	Low	High
3.0 assessor's judgement	Low	Low	Low	Low	Low	Low	High	Low	Low	Low	Low	Low	High
4.1	N	N	N	N	N	N	N	PN	N	N	N	N	N
4.2	N	PY	N	PN	N	NI	N	PN	PN	PN	PN	PN	PN
4.3	N	NA	NI	NI	N	PY	Y	Y	N	PN	NI	PY	PN
4.4	NA	NA	Y	PN	NA	PY	PY	PY	NA	NA	PY	PN	NA
4.5	NA	NA	PN	NA	NA	NI	PY	PY	NA	NA	PY	NA	NA
4.0 algorithm result	Low	High	Some concerns	Low	Low	High	High	High	Low	Low	High	Low	Low
4.0 assessor's judgement	Low	High	Some concerns	Low	Low	High	High	High	Low	Low	High	Low	Low
5.1	PN	Y	NI	Y	Y	NI	Y	PY	NI	Y	Y	PY	NI
5.2	PY	PN	PN	PN	PN	PN	PN	PN	PN	PN	PN	PN	PN
5.3	NI	PN	PN	PN	PN	PN	PN	PN	PN	PN	PN	PN	PN
5.0 algorithm result	High	Low	Some concerns	Low	Low	Some concerns	Low	Low	Some concerns	Low	Low	Low	Some concerns
5.0 assessor's judgement	High	Low	Some concerns	Low	Low	Some concerns	Low	Low	Some concerns	Low	Low	Low	Some concerns
algorithm overall judgement	High	High	Some concerns	Low	Low	High	High	High	Some concerns	Low	High	High	High
assessor's overall judgement	High	High	Some concerns	Low	Low	High	High	High	Some concerns	Some concerns	High	High	High
Comment										Conflicts of Interest: A.R. and S.J. are paid employees of Advanced Enzyme Technologies, which sponsored the study and has a corporate affiliation with Specialty Enzymes and Probiotics. Specialty Enzymes and Probiotics had no role in the study design and actual conduct of the study. N.S. has no conflict of interest to report.
